# Supplementary material for: Gaseous Air Pollutants and Respirable Crystalline Silica Inside and Outside Homes at Brick Kilns in Bhaktapur, Kathmandu Valley, Nepal
Source: Int J Environ Res Public Health. 2022 Sep 29;19(19):12431. doi: 10.3390/ijerph191912431 (PMC9566599; doi:10.3390/ijerph191912431)
Supplement: Supplementary file 1 [file ijerph-19-12431-s001.zip]

Archive with 1 entries (1 files):
- ijerph-1871789-supplementary.pdf
